# Supplementary material for: New Oral Antitumor Drugs and Medication Safety in Uro-Oncology: Implications for Clinical Practice Based on a Subgroup Analysis of the AMBORA Trial
Source: J Clin Med. 2022 Aug 4;11(15):4558. doi: 10.3390/jcm11154558 (PMC9369799; doi:10.3390/jcm11154558)
Supplement: Supplementary file 1 [file jcm-11-04558-s001.zip]

Archive with 8 entries (8 files):
- Figure_S1.pdf
- Figure_S2.pdf
- Figure_S3.pdf
- Figure_S4.pdf
- Supplementary_medication_safety_table.pdf
- Table_S1.pdf
- Table_S2.pdf
- Table_S3.pdf
